# Supplementary material for: Single nucleotide polymorphism discovery in rainbow trout by deep sequencing of a reduced representation library
Source: BMC Genomics. 2009 Nov 25;10:559. doi: 10.1186/1471-2164-10-559 (PMC2790473; doi:10.1186/1471-2164-10-559)
Supplement: Additional file 1 — Additional Table S1. Validated SNPs information. [file 1471-2164-10-559-S1.XLS]

## Sheet: Sheet1
SNP	GenBank_ID	Sequence	Call_Freq	Minor_Freq	Ho	He
OMS00001	GQ258118	ATATCGCGAGCCGATTCTTTCTTGAGCGGATGGTCAGGGTGCCAGAACATGTA[T/G]ACTGCAAATTGACCACAAGACGCCCAAACNNNNNAAANNNTTTNNNNAAANNNTNNTTNN	0.995	0.464	0.46875	0.501254
OMS00002	GQ258119	TAAAGTTTGATTTGATAAAGTTTGATTTGATTTGTATCTGCTTCTTAAATTCAATTGTTT[T/G]GCAGCGCTCTCCTTCTTTTTGTGTGAGGCATGTTGGGTTATGTGGCTCGCGATAT	1	0.426	0.43956	0.480845
OMS00003	GQ258120	CAAAGTGCCACTGATGAGGATGAGATCAGATACGGTAGAATGGGGACAGCTTTACTGTCG[A/C]CATTTTACTGAGTTACTCTTCATATAATTAGTTTTTCCTCACAAAAGGGCTTTATTACAG	0.995	0.358	0.384615	0.385222
OMS00004	GQ258121	NNANNNNGGNAANNANNNNANNNNNNNNNACACATTCTCAGTATGAGAAAAAAAAGAGAT[A/C]ATTTTATGAAATGTACTTTTTCGAAAATCTAGTTTGCTTTAAATGCCAGGATGTTGTACT	1	0.099	0.26087	0.302923
OMS00005	GQ258122	CAAAACTGTGCTCNNTNNNNNTNNNNNNNNGNANNNNGNTAACTTCTTAGAAACCACGAT[T/G]GATCCTTATGACGGACCAGGTGAAAGCTATGTCATGGAAAGAGCAGGTGTTCCTAATGTT	0.995	0.378	0.386364	0.409091
OMS00006	GQ258123	TGTTGTCCAAGCACAGTATCCACGTAGGACATAGTTTGAGCTATTTGAACATGAATTTTG[T/C]ATTTGTAAGTGGTAGGGCAAACATGACACCACATAACTTTATTTTAACAGTGAAGACATT	0.959	0.327	0.369048	0.394568
OMS00007	GQ258124	AATCAGAAAATATATATATTTTAATTTTACCTCTTTTTGCTCAGTCTGATCATGTGGGCG[T/G]GCTGATTCAAATTTGAATATATTTACATACACAGCCCTGATAGGTTTGGGCTCCTGAGTG	1	0.028	0.0860215	0.0827667
OMS00008	GQ258125	GTGAACTATCCCTTTAAGGAGGATTTTAAATATGTGAGATAGAAGATAATGTAGTGATAT[A/T]ATTATGGATATTTGAAGAGTTTCATTCCAAAACGCTGTATCCATTTTCAGAAATGTTGGT	1	0.467	0.484211	0.501253
OMS00009	GQ258126	NAATCCTATCGTACATTTTGATACTAAGTTCTTTAATTTCTGGGAAATAACTGGGAAATG[T/C]ATAAATATTCAAATCCAATACAATTCCAAATATTAAAAGGTTTTCACAATTCCAATTCAA	1	0.373	0.409091	0.496364
OMS00010	GQ258127	ATATCGCGAGCCTATTCTTTTTTTTAGATTAAATGACAGATTAAATG[A/T]GAATCAAAAAAGCATGGGCTTGCCTTGGGTTCTGTTTCAAAATATAACTTTGTTTATATG	1	0.183	0.41573	0.368501
OMS00011	GQ258128	GATAACAATGAGTTTCGATGAAGATATATGCTGACTCTGCTGTTACTAAAGATGGTCTGT[T/G]TTGGCTAGAGGGGAAAATGGTTTATGTGTGAATTATTCAATAAAGTTGACCAAACATTCT	0.944	0.256	0.186047	0.346253
OMS00012	GQ258129	GAGCTCCACTGGGATCAAAGGTCAAACTATTCCCAGCATTGGGTAGAATATTCATGCATG[T/C]TAATGTGTGCTAATATGCAATAATGATATGATAATGAACCCAGGCTCCCACAATTCATAT	1	0.355	0.460674	0.490383
OMS00013	GQ258130	AAGAAGCCAGTCGTCTGCTGTACTGCCTTTGTTCTCCTTGGTGGTTAGCTTCTTTTCCCT[T/C]GCTACTCTCTCCCTCAACCTCAGTCCACACTTTTCTTTCTTTCTCTCTGTGTCTCTCTCG	1	0.195	0.25	0.265052
OMS00014	GQ258131	AGTCATCAAAGAAATGGACCTTACACACAAGGGCTTCATTCTGTTATGATTTGATGAATT[A/G]AACTTCAACACGGCTGACAACCACCCAGAGACATCGCATCCATGTCACTGCTCAATTAAT	1	0.454	0.393258	0.498762
OMS00015	GQ258132	NNNNTTNGNNNNNNNNNTTTAGCACTTCAGACCCTATTTTTGGCACAAGTAATTTCATTA[A/T]AAGTGTGACTTGAATGTCTTTCAAACTTTATGCAGAAGTGGGATCAGTTAGACTGTTCAA	0.995	0.185	0.351064	0.342871
OMS00016	GQ258133	ATATCGCGAGCCAATAGTGCCAGTGAAATCCCCAAGTCTGTCATTCTCGCAGAATT[T/G]TTTTTCTTTTTCCGCTTCTCTCNANNANCNNNNNNTTNGGNNNNTTNANNNNNCNNNNNN	1	0.355	0.451613	0.501249
OMS00017	GQ258134	NCNANTTNGGNTAATTAAGTTCATACAAAAGTTCATCATAAATATTTTCCTTTCTACAGC[A/G]CCGAGGTCTATTGCATTCACTATGTCTTCTCTTTCCCTTTGTTCTCCGGTCGTCTCCTGT	1	0.386	0.5	0.397957
OMS00018	GQ258135	ACAAGACATTTAAGTTAGTAAATATGAGAGTACATGTGTGGCTGCAACCGAGTGAATTAT[T/G]AATTATGTGGTTATTAATTCTGTGAAGAAGATAATTGTGTTGATTTATGACAAATTCTAT	0.995	0.279	0.308511	0.377005
OMS00019	GQ258136	AGCCACCAAATCACCTAGACTCTGTGGACAGTGATTCAAAGAAGAACTACAGTCTAGTTA[T/C]AGACTGTCACTATGGCTCCTGTCAGGTCAAATGGGCTCGCGATAT	1	0.03	0.10989	0.104426
OMS00020	GQ258137	ACATTAAATCATTATTCAAATAAACTATAATATTAGTTCTCTGAACTTTAATAAAACCTC[A/T]GAGGAAAACTTTCAGGGAACCACAGTAAAACGTTCTAAGAACCTCCCTGCAACCTAAAAA	1	0.312	0.423913	0.452779
OMS00021	GQ258138	ATGGCACTGACTTTCATGATCCTGTTCTTTCTGTAATGCGTCTTGCCAGTCCTTTGTCAT[T/G]TGTAACTTAAAGTCCATGGTCTAATATGATACATGGTTTTAAACCATGAAAAACAAATTG	1	0.36	0.388889	0.484854
OMS00022	GQ258139	NNAAACTTTCTCAGGAAGTCTCCCCATGGACTCTGTCACACCTGGGTTCAAATACTATTC[A/G]GAATCATTTCAAATACTCGATTGAGGCTTGATTGAGCTTGCCTGGTGCACTGGAATGAAT	1	0.173	0.382022	0.362598
OMS00023	GQ258140	GATTGATATGAAAACAAGAGCTGGAACTCTATTCAATCAAAAACTATATACGGAAGTAAT[A/T]AACGTTCCAAATATACACTAACAACACAGAAGTCATGTTGTTTCCCTTTAACCCAGAAAT	1	0.289	0.43956	0.475988
OMS00024	GQ258141	TGGGGTCAGTATGGTTTCACATACAACCATCACCCTTCCTAAAGAATCTTTGAAAAACCC[A/C]AATTTTACGTGTGCACTCTTGGTAATTTCGCTCAATGCTTATTAAGCAATTCCCCCATCC	1	0.046	0.197917	0.195844
OMS00025	GQ258142	ATATCGCGAGCCAGTGCCTGGTGG[T/C]GTGGAGAACCCAATGGTTGGTGCTTTGGAGACGGATGAGATACAGGAGAGGGATCCCGGA	0.995	0.058	0.227273	0.22
OMS00026	GQ258143	GNAAANGNNNTTNNTTTNNNNNNNNCNNNNNNTNNNTTNNCACAGCAAGAAAAAAAACTA[A/T]TCTTTAGAGCATTGAATCCCAGTGCTCACATCTGTATGACATCAAAGAAAGCATAAGATC	0.934	0.393	0.369048	0.415669
OMS00027	GQ258144	NNNNNNTTCAAAGAAAGAGGAACAAGACTGAAACAGCCTGCAAAGAAACACTACTCAAAA[T/C]TGCAGGAACTTTCAACAGTGTGCTGGTATCAATCTTTCTTGCGAGACTGAAACCTCACCT	0.944	0.168	0.25	0.284416
OMS00028	GQ258145	TTCTAGCAGTTGTATTTCTATTTGTATCTTTTGCATCTGCAGCCTTGTGGACAATTTCTA[A/G]ATGACATTTGTCAATTTGTTTCTCTAAGTACACCCTGTACAGCTGTTTCACAGGAATACA	1	0.492	0.451613	0.485905
OMS00029	GQ258146	TTTGTTGCAGTGAGTTTCCCTACACCTCTCCCCCCAAGGTGTTTCTCTGAACTAAGATTT[T/G]GAAGCACTGTTCATCCTCTTGTGGGGATGATTGATGCATTCTAGTTTCCCTATCTTAATG	0.985	0.236	0.311828	0.357396
OMS00030	GQ258147	GGGGCTTTTTATCTTCCTCGTGACTACAGAGCTATACAACTAAAGGAGATGAGGGTCCCT[A/C]TACAGGGCTAAAAGGTCCCCCTCTCTCCCGACCGATCAGATCTGTGAAGCCCCAGTATCA	0.985	0.19	0.221053	0.197661
OMS00031	GQ258148	GTTTAATCATACCTTGGATTGAATTGTCACATTTGGACCGGATTAGAGCGTTGTATCCTT[T/C]ATAGCATCATCCCCTCTCACTCCTATCCATCTGTAGTGCATCAACAACCACCACCGTCTC	1	0.223	0.34375	0.410941
OMS00032	GQ258149	GCAGTCACACACATGCCTACAGGAAGTGATATCACCAAACTCTGGAGATTGTCTTGCTTA[T/C]TATCACATTCTAAGTAGGTTCCTTCTTACTGCCTCCTCTCACTTGGTGTTGGTG	0.995	0.079	0.0947368	0.109663
OMS00033	GQ258150	TACATTAGCCATACTAGCCAGTAGGCTACAGACAAAAATATATCGCACCAAGTAGCCTAT[A/C]ATTTTTGCTGTAACCATGCGGTTGACCTCGCACATACTGTACCTATAGGAGTTTCTGTCA	0.99	0.038	0.138298	0.147628
OMS00034	GQ258151	GTACCTGTGACTAGAGCAGTTAAGAAAGGGATGACCTCTCCCGTGTACTATACCTGTGAG[A/G]ATGTGATCCGTGTCCAGCTCGGTGTTAACCTGGTTCTTCTTGGCAATGTGTCCCATGATC	1	0.084	0.302326	0.274173
OMS00035	GQ258152	AGGCGTTTGTTGTGTGGACTGGGGACACATACATTCATTCTGGCACATACTCACACATCC[T/C]GAGACACTTTTGGGCTGTTTTAGCAGTCTGTCGGGTGTGGTGGTGCAACTGCAGCGTGTT	1	0.038	0.09375	0.0898229
OMS00036	GQ258153	GTGTTATGTGCATAGCTGTACTTTAGACACACACACACGCTGCTCTTTTCAGAGAACTCA[A/C]AATGACAATCATCCGCAGTTCTCCGCCTGCCATTTTCAAAGGGCAAAANNNNNN	1	0.046	0.145833	0.153578
OMS00037	GQ258154	CCACCTCGCCAGGACATGTCCACTTCCTGCGGTTGGTGGGTGGAGCCAGTTGTATTGTTC[A/C]TGTGTGGACAGAGGTGGCTCGCGATAT	1	0.063	0.208333	0.203971
OMS00038	GQ258155	NCCNNNNNNNANNNGNNNNANNNCCCNCCAATGTACTGTTCATAGTGCTAACCTATCAAG[T/C]GCAGAGGTTGGTTATGTATATTTCCTATTCCAACACAGCAGTTCACTGTCTAACAGTGTT	1	0.35	0.368421	0.4846
OMS00039	GQ258156	TACAGCCAGGAAGCACGCACCCTCGATAAGTCAGTACTGTGTGTGTCTGTGTGTGTGCGT[A/G]CGTGTCTCTGACCTCACACTGCTGACAATGTAGATGGTTCTAACTGCGTAACTTTTGACC	1	0.35	0.483871	0.483871
OMS00040	GQ258157	GTCTTAATAAAAATGTAGTGGTTTAAGTGTTTCCATTACCCTTTTAGGAAAATTGCAAAT[T/G]AATAAATTGGCGAAAGCCTGTGTGCCCTTCCACCTATCTGTTTTATGTCTCTGGTGGCTC	1	0.373	0.466667	0.467039
OMS00041	GQ258158	TTTTCTCTACACAGTATGAGATGATTCTGTTCCATCCTCTTTCTGTCAGCCACTCTATGC[C/G]TGCCCTGACACCTTCATGCCCTTTTTTATGTTTTTATTTAACCTTTATTTAACCTTTTNA	1	0.251	0.354167	0.366274
OMS00042	GQ258159	TTGTTTTGTACACGCAGTGAATATCTAAGTAAATAAACAGAGCTCTCTGCATCAACAGAT[A/C]TCTCTGTTTCACTGTAGACAGGGTTCCTGGATGAAGATTGAATCCAATCCTCAACTATAA	1	0.147	0.25	0.319153
OMS00043	GQ258160	TAACCTGCGCCCCTTAAAGGGAAAGTCATCGAAAACTTTATTATCCCACCAGGGGGAAAT[T/G]AATTTGCTTGTGTGCTTAAAAAGACAGTATATAAAACAAGAACAATACCAATCAAA	1	0.462	0.505495	0.502702
OMS00044	GQ258161	CAGTTTCAGAAGGAGATCAC[A/G]CGGGAGAAGAAAATTAAGATCTGGTACCGAAATCAGGACCTCTTTCTACATGGTTTATTT	1	0.084	0.172414	0.247492
OMS00045	GQ258162	GTTTTTACATGGGGAGGCAGGACATTTGAGGAGGGTGGGAGGAAGTGACTCGGAGGATAT[C/G]AACACATTCCAGATAGATTCCTTTCCTATATTCTCCATTTAGATGTTGGTTTGGTTTCAC	1	0.251	0.395833	0.406414
OMS00046	GQ258163	ACCGTCAACCACTCCACCAGACCAACCATGACTGACTGACTGTGACTGACAAATTGACAG[A/G]CGGATGTAATTTAAGCGAATGCATTAGAGTTTTTTGTGTGTGGGTGGACTATTTCAGATT	1	0.132	0.210526	0.267335
OMS00047	GQ258164	TGGAGTGGCGAACTGTCAGCTATGTCCTCAAATCTCATGTGAATTACAT[A/C]AAAATTTTACCAACAGGCTAAGAACCTACACAGAAATGTATTGTATAGATGAAGATTTAA	1	0.454	0.511111	0.5018
OMS00048	GQ258165	AAATATAACGACAATGAAATTGAGGGGGAAGAGCTGGAGAACAACGTGGCAGCTAAACTC[A/G]GCAAAAAAAGAAAGCCTCTGTCAACTGCATATATTTTTGGCAAACTTAACATGTGCAAAT	1	0.206	0.333333	0.27933
OMS00049	GQ258166	TGATTATTGTAACAATTTCAGGCACTGGGTTGACTGAAACATTATAGAGAGAGCAAGAGA[C/G]AGATAGGGGTTAACCTGCTGCTGAATGGCTGGTTATCACAATTGTTATTTTGTCACATAA	1	0.051	0.0681818	0.0662341
OMS00050	GQ258167	GCATTATAAACTGGGTGGTTCGAGCCCTGAATACTGATTGGTTGACAGCCGTGGTAAATC[A/C]GAACATATACCACAGGTATGACAATACATTTATTTTTACTGTTCTAATAACATTAGTAAT	1	0.497	0.473118	0.499855
OMS00051	GQ258168	AATGGAATGCAGTGTGTGTGCTTCATGTAAGGAACTCCCCGAGTTGGAAGCTAATAACAT[T/C]AGACGTTTTCATGTTCTCCTCATCTGCTGTTACTCCAGACTAGAGCCAATTTAGAATTGA	1	0.183	0.4	0.357783
OMS00052	GQ258169	TCGCGAGCCTGTTGCGTTTTTCATCCCAATCATTCACCCAATTATTCATCCCAATTATTC[T/G]CAAAAGGAAGCAACGCAGAGGAAGAAGAGCCTGATGCCTCGTCCGGACCCGGAGAAGACA	1	0.203	0.347826	0.365883
OMS00053	GQ258170	ACAAGAGTAATGTCACTCTCCCTGATGGAGGGAGGAGCCAGGTCAAGGTGATCATTTATA[T/C]GTATCAATCACACATTTACAGCCACACCAGACATCCCATTGAGTGGCTAAACGGTGAAAA	1	0.117	0.260417	0.242965
OMS00054	GQ258171	ACACTTTTATTCTGAGGTCTTGTCTGACAAGTTGTGAAAATAGCGAGTGAAACAGTGAAT[T/G]AAATGATTTTCGGAGGGTCGGGTAAACCCGCTGCAATCACATTGACGGACATGTTATGAT	1	0.312	0.351648	0.419646
OMS00055	GQ258172	GTAGAATTGTTGTATCAGTTGAACTAGTATATGGTTATGTTGAGGCTGTTACCTGTTAGT[T/C]CTGTAGTCTTGATCAATGCTTATATAAGTGGATGTTTAAAGGCTTATAAAATTAGTGACC	1	0.175	0.210526	0.252632
OMS00056	GQ258173	CAGTCAATTCAGGAAGTAAACTGAAAATTCCAATGTATGATCAAATGCTATT[T/C]GGTCAAGCTATTCTGTTTGTCTATATCTTGTTCAATAACAAGCATGGTTGGGGAGTAACA	0.98	0.206	0.294737	0.295405
OMS00057	GQ258174	CCCCCAGAGGAGAAGGAGGAGGAGTGGAGGAGAAAGGGAGCATGAGACAGAGGACAAGGT[T/G]CTGTGGAGGCATCGCAGGATCGTACCGGAGCCCAACTGCCCTGGGGACCCAGTCTGCTCC	1	0.211	0.3125	0.387217
OMS00058	GQ258175	GCGGATTTCTTTTAGTTGTTTTTATTTTCTGTGACATTTGGAGCCACTGCCAACACTTTG[T/C]ACCCCTCCCCCCTTTCACCCTCTGTCTCCTAGCAACAACAAGGAGGAGCAGCAGAAGTCT	0.995	0.376	0.473684	0.458981
OMS00059	GQ258176	CCTGCTGTACTCCTTCTTGAAAGTGCC[A/G]TGCTCAGTTGATAATCACCAGCGATAATTGCCACAAAACTAAACTTATATAACGACAGAT	1	0.221	0.229167	0.279232
OMS00060	GQ258177	AAAGGCTATGTGAAAGCTGGTTATATTTAAAGGAATAGTTTATGCATGTCATGTCCAAAT[A/C]ATCCTAAAGTATCTGCAAATGTACCGTGTAACTCAAAGAAGGTCATTATGGATGATTTAG	1	0.028	0.104167	0.0992583
OMS00061	GQ258178	GATGGCGAATAATTTCTCAGCAGGAAGTGGAGGCTGACCTGTTGCGCAACAGAAAGTCTG[T/C]AAATGGCAATGAATTAACTGTCAGGTGCCATCAGCATTCAGTCTGAATGTAGAGATGACT	1	0.416	0.430233	0.502312
OMS00062	GQ258179	TTCCGGAATGCAGCTAAAAAGGAACCCTGGGAAGGCTACTGTACCCTCATTGACCAGCAG[A/G]TGGTGTAAATCCAACTCTCCAGATCTCTGTTCAACATCCAGCCTGAGTTATGAGTCTATA	1	0.409	0.479167	0.476222
OMS00063	GQ258180	CTGTTTAGTAAAACGAATGCAGTATGCAACAAATATCAACATACTAGGCAAATCCTACGG[A/C]GAATGAGTCATCTAATGCGCATTTCCGTTGATTCCCACCATTCGTTTATTTTGGCACAGC	0.985	0.396	0.4375	0.491928
OMS00064	GQ258181	TGCTAGAAAGAGTGGATATGTAGTTCGATGGAACAGTTCCATTAAAAACGTGAATAGTTA[T/G]ATAAAATGTTGCCTGATAAGTGGCTATATTTTTATTAAAAGAAGATTGTTGTAAAAA	1	0.302	0.355556	0.460832
OMS00065	GQ258182	ATTGGGGCTTTATTAAGCTTCATTAATCAGGAACAACAGCATCCGAGCAGAGTAATTAAT[T/G]AATCTATTTTAATCAGATTGAAACAAGATGATCCCATTATTTTTGAAAGGCGTCTGGCTA	1	0.074	0.191011	0.173745
OMS00066	GQ258183	CCAAATCCGATACAGCATTAGGTACACTAGGTACGACATCACTGTCTGCTT[C/G]ACTAAAGTTTGAGAGGTCACAGAGTACTCAAACATAATGCATCAAAACTAGGTCAAGACA	1	0.421	0.479167	0.497164
OMS00067	GQ258184	TGCGATGGACAACTTTGTAGAACCAAAACATACATAGCCTTTGCTCAACAAACTCGAACT[T/C]GGGAACAAATTGGGGGGGGGGGCGTGGAGTTCGTGAACGACTGTGTTTATCACCTTGCCT	1	0.046	0	0.135907
OMS00068	GQ258185	AATAAATAGCACTAACTGGACAACATTTTTAAGAATGAAACAATGTGTAATATGCCTCCT[T/C]CGTCTCCTGTAATTTGAATTGAATAATATCCCAAAATGCTCAACTGCCACTCTTCACTCT	1	0.335	0.444444	0.403477
OMS00069	GQ258186	TAAGCATTATTATCTCAGTGGAAGTGAAATGTACAAAAACATTTGTAATTCAATTAGAAA[T/C]GAGCGTCTCTCGCTCGAGTTTCTAATGCTATTGGACTTTCAAATAGATTTTGCAATCGCA	1	0.041	0.126316	0.155055
OMS00070	GQ258187	CTTTCTGGGTAAGGTGGTCGTCGTCCACACTGCGTTCCTGCGGGACAGTGCGTCTGCATT[T/C]CCGTATTTTGACCCAGATCTGTGGACGTGAGAGAAACCACCTGGACACTATTGTTGGTCT	1	0.099	0.125	0.117801
OMS00071	GQ258188	AACTGAAGGTTCCCCATTACCCTTACATTCCACCCGGAGTGACCTCACATTTGGAGAAAA[A/G]GCTCAAACAAGAGGTAGGTGAACTGTACGATGCACGCAGGGCAAGGAGGGGAAAACTTTG	0.995	0.419	0.378947	0.499917
OMS00072	GQ258189	TGAGACCAAGATCTGGAACGGAATGGTGGGAGAGCTCGTCTATGGGGTAAGAAAAGAGAT[A/G]CATGGACCTTCTAATACTGATCACATCCAATGACCTGTTGTATACAAACTATTGAAACAT	1	0.459	0.494737	0.445614
OMS00073	GQ258190	TGTTCCTTCCTTTCTTCTCTCAGTCAGCCCATACGCTCCTCCTCCCATGCAGCCAATTTT[T/C]TGGTCTGGTCGGGGCACCGG	1	0.305	0.4375	0.491928
OMS00074	GQ258191	CCTGTTTATTCATCTAAACCAGTTCTTTAAAATATGGAACAT[T/G]TGTTTTGTTTCATTCTGTTCAGACATTTGTTTGCTAAATTAAGTTTAATCTGTCTTTAAT	1	0.18	0.321839	0.301907
OMS00075	GQ258192	CCTACACAGAGGCACGTGAAATAGTTGGAGTGAGTGGAGCTGAAGATATGGCTGTGGATG[C/G]TTCGCTGACTGTGGAGATTCAGTGTTGCTCAACAGTTGAGGGAAACTTATATGCTGATTG	1	0.02	0.0729167	0.070626
OMS00076	GQ258193	ACTTTAGACAGAGTTTCCAGGGTAAATGTGACAAGACATCAATATAGAGATCAAAAACTA[T/C]GATTTGGGGGATCTATACAACAATTAATCCAAAGATTGACATATCTGACATGTATCTAAT	1	0.213	0.244681	0.262317
OMS00077	GQ258194	AATACCATCTTGAGCTCATTAGTAATTATTCAATATTGCTAGAAATAAATAATAACTTCA[C/G]CACCGGAAAGCACAACTCAGTCAAGAGTGTGTAAAGTCTGGCTGAGATTTTCTTCTTCGT	1	0.236	0.369565	0.365883
OMS00078	GQ258195	AGCCGTACATATCCACCATCTGAGGGAAGCAGCCATAAACAGAATATGTGTGTACACTCT[T/C]ATGCATGTGAACAAGTATACATAAACACATTCTACACAGATATGGACCATAGTGAGACAG	1	0.353	0.423913	0.438049
OMS00079	GQ258196	ATGGCAATGTAACATTATGAATCTATCAGTTTCCCTAGCTATTTTCCTACTTTTCACAGT[A/G]ACACAGTAATAAACAGCTCTAACGTTGCAGGTTTCACTGTCATGGTGCACAGTAGAGG	1	0.36	0.315217	0.402887
OMS00080	GQ258197	AAGCAGTTTGTGAACCAAAGTGAAATGAGTGAAAAGTAATCAGGTATAACCTCAACAAAA[T/G]ATCAAGAGATCAAACCATTTTTAAAACTCATTTGAAAATGTGCTCTGGAGAAATGGACGG	1	0.409	0.483871	0.435513
OMS00081	GQ258198	AAAAAGTAAAATGTTAATGCAGATTCAATTTTGTTTGATTTCATCTCTAGGAATCTTTAG[T/C]AGTAGCAATAACCTTTACACCTTGCATTTTGGGGGAAAAAATGGTTACTTGGTAAACAAA	1	0.414	0.451613	0.453822
OMS00082	GQ258199	TAGCTCAGTATTTGTATTATTTATTTGATGGT[A/G]TTTTGTTCTCATCTTTATCAGGGGTGACAGTACTTTGTGAGGTGATTGCATGTAGGTCTA	1	0.348	0.505376	0.491311
OMS00083	GQ258200	ATGATCAATCATCAACGCTCAGGGTTGGGACCGAGCGCATCTCAGTAGGCAATGCATTAT[T/C]TTATCATGGTAACTTATTTTTCTTGTGACAGGTAGGTCTACATTTGCTGCAGCATAGCCT	0.99	0.421	0.397849	0.479454
OMS00084	GQ258201	ACGAATCACAGCACGATTTTTAACCAGCTCATTTGTGGAGAGCGATGTGATGGGTTATTT[A/C]TTGTATATTACTATTTACGTGGTAGGCTAATAT	1	0.434	0.583333	0.46575
OMS00085	GQ258202	TCTTCTGTCCAGGCTTGCTTACCTTCCTTACCTCTCCTCTCTTTGAATTCACATGTACAT[A/T]TGCTAAGCCACTCTAGGGGTAA	1	0.292	0.4	0.389863
OMS00086	GQ258203	TGGGAGGCTAAGAGACAGATGGAAGACTAACTTGAACCTCAAGTATGTGGATTCAAACAT[A/C]ATTTACAAACCAAAGAACCATGAACAATGGCAATCTTAGACAGTCGCATCAATACATTTA	1	0.061	0.0860215	0.139959
OMS00087	GQ258204	TTACTAAGAGCTTGAGAGCAAATTTCACCCTTAACGTGGTTTATTACGTTGTTTGTTACA[A/G]CTGACAAAGTGTGTTAACTGTAATAGAGGAGGTAATACACACACATCAAATCGTATTGGT	1	0.401	0.467391	0.46561
OMS00088	GQ258205	CAGTCCTCCATAGGAATGAATGAAATTCTACAGTGTTTCAATTAAATGTTTAAA[T/G]ACTAAATTGCATGATGTGTTTAAGTTACAGTAACATTTGTACTC	1	0.099	0.172414	0.17733
OMS00089	GQ258206	TGATTGCTTCATGTTGCACCATTTGAATAAAAAATCTGCTTTGTATATGCGAGCGTTCTT[A/G]TTTGGGATTCATTCAAATAATTAACAAATGTATCATGTGCTTAATATTGAATTGGGTTGC	1	0.269	0.382022	0.350409
OMS00090	GQ258207	TCACAATTACAACTTCAAAATCACAACCGAGGGCACAACACCACTCTAAATTACAACCAC[A/G]CAAGATTGAATACTGAGACAGATGTTGCTTTTCGATTCTCCTTCGATCTCTCCCTAACTG	1	0.119	0.193548	0.175762
OMS00091	GQ258208	CCGGCGTTTTAATATTAGAATAAAAACAAGTTGTTTTTAAAAATCATT[A/C]TTTCACAACTTTAATGCACAACTTTCTATATGGACTAATACCATGTCCTTTAATAGGCTT	1	0.152	0.266667	0.308131
OMS00092	GQ258209	CCTCTCTCCAGGTGTATCTTGAGAAGGTGCTGGGGGGAGAACCT[A/C]TTCTCAGCTGTATGATATCTTCCCTGTGTGAACCCTTTGGTGCCGCTTCAGGCTGGACGA	1	0.391	0.520833	0.494765
OMS00093	GQ258210	AAGGGACATCCTCAATGCAACTCCTTA[A/T]ATTCTTCAGACCATGTCCCAATGCAACACTTTATTTGTTCAGACCATGTCATTGGTTCTT	1	0.18	0.252632	0.267335
OMS00094	GQ258211	CATTTACCCATAGATTATTATAACTTTCCCCTATTATAACCGTTTTAGTATTTGGCTATA[A/C]AATTATAGGTCTTGCTTCATTCGTGCTATAAAATCTCGTTGTTTTGATTATCAGTTTCCT	1	0.49	0.571429	0.495416
OMS00095	GQ258212	GTGTTCTCCAATGGCTGTCAACAATTAAATATAAGACAAAACGCACTTTACTTGAAAAAA[A/T]ATATATAGTTGCCTAAAATGAGAATAAAAGAAGAGACCAGCACACTCTTCTTGATAGTAT	0.985	0.135	0.141304	0.132038
OMS00096	GQ258213	GACTCAGTGCATGCCCATGAGAATGGATCAGTCTCCACAAATAGAATGAAAGGACGAGAC[T/G]CTTCCTCTTTCCTGTAGTGTCAACACATTCAGATTTCATCTTATACTATTTATTTTTCTA	1	0.406	0.511111	0.460832
OMS00097	GQ258214	GGATAGATTACTGAACTGGCACACAGGACACATGCCCCTGGGGTCCACTTGGAGGTCCTG[A/G]GGGCACCCAGATAGTGTATAATAGCAGAATAGCAGGACATTTGCATTAAAACTGCAACAT	1	0.195	0.375	0.355148
OMS00098	GQ258215	CCCACAGTCTATTGTCCTCTAAT[A/T]CCTTCCATTGTGTGCAGAGTGACTGCTTCCCTCCAAAAGCCTTTCAGGAGTCCACAACAG	1	0.221	0.361702	0.348845
OMS00099	GQ258216	CCTCGACATCAGATTATTCGGAGTA[A/G]TAAATCAAAGTGATAAAGGCATTGGGTGGTTGGCTTGGCTCTATCGACCTTGATTACTAA	1	0.299	0.447917	0.410941
OMS00100	GQ258217	GGTCTACAAGTTAATAATTTACATTTTGGAATCACGTATCCATCTCAACCAAAATTCAAA[A/T]CTAAGATTAGGACTAAGATTAAAGTGTATTTACATTTTTGATTCGATTTAGTCCTATTCT	1	0.079	0.145833	0.135907
OMS00101	GQ258218	CAGACTTATGGTAGCCCAGCTACTTTGCAATGCGTGTCGTGGGTCAGTTAAATACTTTCT[A/G]TAAGGCTACTAGAGACAGCAGCATATCTACTAATAGGTTGGATTGCACAATACATTTAAA	0.98	0.157	0.223404	0.27688
OMS00102	GQ258219	ATTATTCTATCTGCAGATATATCCCTATAATTCAAATGTCTTGATGTCCTAAAGTTTGAC[A/T]TAGGAGGAAGTGATGATTCTGCTATATGGAGAAGCAGGAGGAAATGTCTACTGACAGCCC	1	0.089	0.228261	0.203314
OMS00103	GQ258220	CCACTTGGGAGATCACTGTAGGATTGGCTGTTTTTAAGATCTAGTAAAAAAAA[A/T]AATTACTGTGGAGGATGCCATTGTGAGCTGCTCTGAGGTCTGTTCCAAAATCAACAGGAT	0.99	0.414	0.5	0.502598
OMS00104	GQ258221	GACATTTCTAGGACTTCTGTACCTTCCTATTATGACATTCTTCTCCAGAAGAAAGGAATA[T/C]ATTCCTTAGAGTCAAATCACTTTTTTTTTTTTTTTTTTT	1	0.487	0.536842	0.50064
OMS00105	GQ258222	TTTGATCACATCACTCTGCCAGAGACTACATTTGAAGTCAGTATGGGTGTTGAGAGCAAT[T/G]TGAATAGCAGTATCCCCCTAGGGCGTTTTCACATATGCATTTAGTACTGTGGTGAGGTTC	1	0.437	0.527473	0.451703
OMS00106	GQ258223	GCATGCAAACTCCCTGGAAAGACGTGTAGCATTCTTGAGGAAGCTTGGCGTTTCTGATGG[A/C]AACTTTCCTTTCCAGGATTCTGGCATCTGTTGGAAACGAGGTGCAGGAAGCGGAGAGGCA	1	0.363	0.451613	0.439408
OMS00107	GQ258224	GCAAGTCAACAACGGTGACCTGGGTTACAGCAAACAACCTTGTCTGATAGCACTTGAAGC[A/G]AGAGAGGTGGAGAGTGTAACGAAAAAAAAAAAAAAAAAAA	1	0.287	0.319149	0.411651
OMS00108	GQ258225	GTTTAATGCAATAAGCGTTGATATTTATAAAAGGCTGCCAAAATGAGCTGTGTGTTGTTA[T/G]GAATGTTTATTGCAAGGTCTTACGATGCACTATAGGGTTTTATAAAAAGTGCATTCATAA	0.99	0.079	0.157895	0.288555
OMS00109	GQ258226	AAATACAGAAATATATTTACAAGTAGTCGACCAGAACAGCAACAACATTCTCAGTAACTT[T/G]TTATTTGTTACAGTACTTGTTATGATTGTGATATGTTGTTGTTTATCTACCTTAGTGAAA	1	0.256	0.340426	0.411651
OMS00110	GQ258227	TTTAGGGAACAAGAGTAGGCTTTCTTACTCTACCTTCTGCTGCACCCTGCTGTCACTGAT[A/G]AAAAATACAGCTTGTCTTTTTCTATTCAAACTCTGCTATTTATTCAGTCCCACAGAACTC	0.975	0.089	0.241758	0.213709
OMS00111	GQ258228	CGAATAATTTTCTCATTGGTCTGGATGTAATGCATGCGGACCTGCATAGCTCTGGAATGG[T/C]AGTCTGGTTGTGGTTTTACAACTAAAGGTTGATATGCTCTGTCAATGGCTAAGCAAGCAG	0.995	0.066	0.0833333	0.0802792
OMS00112	GQ258229	AACAAACTCTGAACACCGTAACACATGGCAGCAAAAGGGATGCAGAGGACGTGACAAGTA[A/T]ACTTGAAACCGGAATGTTGACTGGTTGCTCAGGAGGTAAAGGGGAAGTCA	1	0.457	0.5	0.497164
OMS00113	GQ258230	TGACTCGTATGCTATATGATGACATGAACAGCTGAATGATTGATACACTGCTGTAGCCTA[T/C]ATAACTATTGAAATCTAGTCCTCGGTGAGTTACGGTATTAAGACCAAACAGGAGGCGCTC	1	0.168	0.242105	0.260039
OMS00114	GQ258231	ATATATTTTAGGCAATAAGGTCTGTGTAAGGATGATGCTGTGAGTCGAGAAGCAGGTGCA[T/G]GTGAAACGTTTAATAAAACATGGGTGGCGAAGGTGGAAATCACAGATGATGTTGGGATAC	0.985	0.152	0.144444	0.153631
OMS00115	GQ258232	CCAATTGTTTTTATCTTACCACCTGGA[T/G]GCACGGTACGCCTGGGACTCACCAATTATCTGCTAAAACCACATCTTACCACTTCCACTG	1	0.226	0.37234	0.387473
OMS00116	GQ258233	TGTAGGGTTTCCGGCGCTGCCTTTCTCCCATATCACATTCGAGACTTTTACATTTTCAAT[A/T]TTCTGTCTATGTTGTTGCCCACAACACAGTGTAAGATGCGTTTCCAGTATTCCCCCTCAC	1	0.122	0.351648	0.344848
OMS00117	GQ258234	CCAGAGACAATAATTGTCATTAACAACCAAGTGTGGACGGTGAAATATTGGCAACATGCA[A/T]GAAATGTTTTCCAAAAATGGACAACACAGTATCTCTTCTTAATCAATATTAAAATGAGAA	1	0.221	0.311828	0.390177
OMS00118	GQ258235	AGCTGTATACTTTGAAGTGTTTGATTAAGCTTATTTAGAGTGCATGCCAGATGGGCGGGG[T/G]GTGCACATTTAGGACTGTCCCATTGGTTCCATTGGAGCCAGGCAAGCTTAATGCTGTGCT	1	0.249	0.34375	0.419667
OMS00119	GQ258236	TGTTGTGGTTATTTACTGAGCCGCAGCGGCAGTTGTGTTAATGAGACATTGTTTACAGGC[A/T]GCTGTGTGGAGAGAGATAGAGACAGACTGTCAGGCTTTAGGAAGGGAAAAGGATATCAAC	1	0.302	0.430108	0.471956
OMS00120	GQ258237	GGGGGCTGTTTTGGCAGAAGAGGAGAGAGATATGATTGAATGTCTTGTAAAATCGCCCAC[T/C]AAAACAACCTTCAATGTCAGAGGTATTTGAGGG	1	0.454	0.539326	0.488542
OMS00121	GQ258238	TGTGGTAAAACTAAAATGGTCCTGGGCTGCGAGGAAGGAGGTCCAGTGTGAGTGAATTTA[T/C]CACGCTGTTTTTCCAGTTTTAGTGGTGTTGCATATTTTTGCAGTGGAATACCCATTTCAG	1	0.482	0.552083	0.48293
OMS00122	GQ258239	TCTGCATGGCTTTGCTACTTGATGGGTAGGCAGACACATGGCAACTGTGGCAACCAAGAA[T/C]CACCTTAAGCTGCAGTGACCCATCTGGTTCCGCCTTAACCTGCAGCTACGCTACATTACC	1	0.152	0.239583	0.227694
OMS00123	GQ258240	GACAAAGTAATGGTAACATTTCATTTGCTTGTTAAACCGATAGTAACAGTGAATCTATTT[T/C]GTTTTTTAAGTGGAGATCTCTCAACTATCATTCTCACGGCAGCACATTGGTAATAGTCAG	1	0.137	0.242105	0.288555
OMS00124	GQ258241	ACGTTACCCCCCCCTCCCACCCGCGACCCCTCAGCCCCCTTCTTCCGTGTCAGATACCCC[A/T]TCTCTGATGTGCCCTTACTCATAAGAACTATGTCCCTACACAGACAGATTTGTTTTAAAG	1	0.305	0.40625	0.410941
OMS00125	GQ258242	ATGGTTATCAGACCTCGACACAGTAT[T/G]TGAAATGACGCTCATCTGAAATGTAGAACTGAAAGATGAGTCTTAACAATATAAAGTGCT	1	0.137	0.135417	0.126908
OMS00126	GQ258243	CCAATGACCCCCTAGCAGCTCAAATGTCAAGAGACATGGTCTTTAGCGTTGCTAAATGTA[C/G]TAATGTAAAGGATGAAATATCGTCCCCTCTGTCGGTGTACGTAGATGTGGTGCTTTTCAG	1	0.155	0.166667	0.153631
OMS00127	GQ258244	GTATAACGCATTTGTACCTTCTCATCCACCTTTCTCTCTCTCTCCATCTCACACACACCC[A/C]AATGTAAAGTCTACTTCGTCCGATAATAGATATATATTTTTTAAGGTTGTGTAGCACACT	0.934	0.297	0.375	0.401257
OMS00128	GQ258245	TCTGTTTGATTCATTATGAAAGAACTCCCAGACACGTATTTTTGGATCATCTTTCATAAT[T/G]AATTCTGAGAGTGTGGTGTGTATTAGTGTTACTGTGTTAAAATGTGAATATTTTGTAATT	0.995	0.439	0.602151	0.49567
OMS00129	GQ258246	TCGAAGGAAATTAATGGAGATGATGAAATAAAAATTGAGGAAAAGATGAAGATATTTTTT[C/G]TTGTTGTTCAAAGCAAATCATTTTGGTTTATGGTTATTTGCGATAATTCACCAGACAGGG	1	0.447	0.430108	0.50218
OMS00130	GQ258247	TTCAATGTATGAGCGTGACATTCAGCCAGGTCACGCTAACAATAAACATTATTGTCTGTC[A/T]GGTGGGAGTGCTGAGGCACAGGTTGTGCATGGTGGTTCAAAAAAAAAAAAAAAAA	1	0.041	0.138298	0.147628
OMS00131	GQ258248	AAACCCTAGCCCTTATCTTAACCATTTGAGTCAATACCTAACCAACATCGAAATGTTGAC[A/G]TTTGAGAAACATGGGTGAACGTCTAATTCTGACACGAGACTGTGAGAGCTTGTTGCTGCA	1	0.335	0.510638	0.488111
OMS00132	GQ258249	GACTACAGGTTTATGACTCCATTGCCGAAATGATTCCCTCAAATCATATTGAGTCCACAC[A/T]GAGGACTGCTGTATTGATGAATTGCAGGTCGCGTACACATCTGTAACCTTAAATATTTGA	0.995	0.343	0.457447	0.440721
OMS00133	GQ258250	TATTTCAGGGCAGACCACTTCACTCATTCCTCCTTTTAAATCTAGAATATCAACACCACA[A/G]AGATGGAGGCGCTCCATGCCCACTGCATGAAGTGTGTAAACCGGAGGTGTATGATCCGCC	1	0.442	0.489583	0.473768
OMS00134	GQ258251	TGATGTCTGGTCTAGTTCAGTCTCATTGGAAACTGAAATGATCCCATCGTGTTATAATAT[A/G]CTGCAGCTATAGAAGCCTATATATGGCAATGCTGTTATGCTAGCCATAGAGAACGCTCCC	1	0.135	0.311111	0.403477
OMS00135	GQ258252	CTCCAGCCTGTTTTCCTTGAACAGCTCATAAAACAAAATAGATGTAACTTATCATCAAAT[T/G]TATCCATCTCTAAACACAAGACATTTAAGTTAGTAAATATGAGAGTAC	1	0.284	0.434783	0.425754
OMS00136	GQ258253	GCCAGAAGTTGATGGACAGTAGGAAGAGCGAATTAAATGGTAGGAGGGACATCCCAGCTT[C/G]AAGTGGCGTCAGATTTCATGTCCTGCTTCATTTAGTCAGAAGAGACATTCTCCTTTGTCC	0.995	0.368	0.414894	0.45483
OMS00137	GQ258254	CCCATTGGATTTGGAGGTCTTCGACCCACCCTTCGACTTCTTTTTCTTGCCACCCTTTCC[A/G]CCTGAGTGGAGAGAGAGAAAGAGACTTGG	1	0.084	0.284211	0.260039
OMS00138	GQ258255	GTTTTGATAATATAGCCTAGGTTTTGACTGTATGTCGGACCACATGAGCAGTTCCAGTCT[T/G]TGGTTATTGTTAGGGTGTGGGCACCTGTTGAACTGTATGTTATCTACACACAGAGAGGAA	1	0.114	0.34375	0.349422
OMS00139	GQ258256	TTGAAAATGTAAACTACAAGTTAACGTAACATACACAATATCAGGTCTCTGTAGTGTTGC[T/C]CAATATCAGCCGAGGAAGTCACCATCGCAACCTCATGCTGGGCTTGTGTCAGATGCACAC	0.995	0.404	0.357895	0.478084
OMS00140	GQ258257	CCATCATGAGAGAGCAGGAAGTCTGAGCAGCAGT[T/G]TGTTTATTGTCAGGAATAGGCTGGGGTACATTGGGAACAAGCATTAATGCATTTGAAGAT	1	0.371	0.447917	0.478567
OMS00141	GQ258258	ACAAATCTGAAGCCGAGCCTCATTTCACATGAAACATCATCATGCGATTTAGGCTTCTTG[T/C]ATTGAGAATATTCTGTGATCTGTCAG	1	0.16	0.302083	0.257799
OMS00142	GQ258259	CATCAACCAATCACGTCAAATCGAAGTTATACAGAGCCCTCCGCATTGTTATA[A/C]AATTTGGGAGGCACACGGTGATGCGGTACGGAGCTCGATTTGGTCTCTGCATGTCTCTGG	1	0.023	0.076087	0.0735924
OMS00143	GQ258260	TGTGTGAAGAGAAGAGTAAGAGGGTGTGAATAGGAGGCACGCCCCAAACCTTGTTCTAGA[T/C]TCTGGATCAGGCACCGTGTCGTCATAAACCCACTAAGGGCTCTATTTTAACAAACATAAC	1	0.061	0.0520833	0.0509927
OMS00144	GQ258261	TTTGCGTCAGATGAATTTGCTCCAGTCCTCCCTCCCTCTGTCTCTCCCTGGAGGGTAAAA[T/C]GTCAGCGAAATGATTTGCAGAGATACCAATCATAACAAAATATACAAGGCTAATAGAAAA	1	0.216	0.333333	0.306282
OMS00145	GQ258262	CTTTGATGAATGCACAAAATACAGGTTGCTTCAGGAGTGTAGAATGTAGTCTACATCTAT[A/G]TGCTACATTTTCCTTGGTAGGAATGGAGATTGATAATACCAGAGGAGTAATCTGGGGAGA	0.995	0.452	0.541667	0.499127
OMS00146	GQ258263	ACCACAGTGCTAAGCATCTACAATACGTCATACACATCTATATCATTGTCATGCTTTTAG[T/G]CTTACATAACTGTACAGGAAAATAATTCAAAGTAATTTTTAAAATATTATGCCAGGTTTT	1	0.264	0.5	0.449275
OMS00147	GQ258264	CCCACAACTCAACTGCACCACACGAGTTTGATAAGATTCTTGTTTTTGCTTGTTAAAATA[T/G]AATCTTTAGTCTTGGGTGCCTGCATTTTAAAACATTTCTTTACTTTTAATATTGAATACT	0.909	0.147	0.261364	0.276818
OMS00148	GQ258265	CTCCTCAGTGCCATCTGCCTGGTGTCTGGAGGTACTGCAACTATCCATAGCTTCAGTACA[T/G]TCAGAAAGTTTTTATAAAACAATATTTGTTTTTGTTTTATGAATGGATGTACTTTTAGTA	0.975	0.292	0.386364	0.409091
OMS00149	GQ258266	CACTGAGAGCTAGAGCAGTACTATGGCATCATTGTTCTTGCTCTGTTTAACACTGCTAAA[T/G]GCACAGTTGAACTCTGATACTCCGATATAAACCCTCCCAGGCACACTCATTTACACACTT	1	0.464	0.46875	0.48293
OMS00150	GQ258267	TCCATTGTCAAGATGATTGTCTGTCAAATCAAATCTTGTACATCTGTGTTTTCTTTTTAG[C/G]TTCCTTGTGGGTTTTTGTCGATTCACCTCCTATAATACATTGTTAAAGCAAAAACAAAAC	1	0.129	0.280899	0.274297
OMS00151	GQ258268	TTCTAACGTCTTCCCAATGATATTTCACAAGATATAGGCTTAACTAAACATGTGATTATC[A/G]AGGTCATGACATTTAAATATTGGCATAAAAAATTGTATTTCCACGGTCATAAAAAGTGAC	1	0.033	0.10989	0.104426
OMS00152	GQ258269	GGTGGGTTTTCAAGTGTGCGTGTGTGTGTCTATACATCTGTATCCATGTGTATGAGCTGC[A/G]TGTACTTTCACCCCACACAGATAGTATCACTCTAGCTGAACTCCTGTGGGG	0.995	0.018	0.0520833	0.0509927
OMS00153	GQ258270	TGAGGGGAGGACTCTGTTGAACACTAAAATACTTTGCACCATAGGCTTGACATGGAAAAT[T/G]ACATTTTGTAGTTTTGTGTGTAGAATTTTACATACTTCAGCTTTTTGATCATCCTTATCA	1	0.218	0.377778	0.359777
OMS00154	GQ258271	AGCTCTTTTTTTCCCTTCTCTTTTCCGTGTTGCGATGTTGGCTGGAGGTGTAGTTCAATC[A/T]GAAGCCCTGTGCACCGGGTAGGCAAAGTGTTCCCATTTTGAACTATTTGATTTGTCTGAA	1	0.338	0.520833	0.501745
OMS00155	GQ258272	TTAGTTTATAATTGGGTCCAGTAAACGGGGGAGCTGACAACTCTAGAATAATGATGATCA[T/C]AAAGGCAGCAAGATGCAACACTTTGTGTGAATAGGATCCCTGCGGTTCATTACCATGGGA	1	0.127	0.191489	0.223916
OMS00156	GQ258273	CACCTGCATTTGAAAGGTTTCTCACCTGAGCAGAACACATAGAGGAAAGACTAGTGTTAC[A/T]GCAGGACACACACACAGTCAGCCATACAGGCTAAGAGGGTGATTACCTGACCTTGTTGTT	1	0.426	0.430108	0.502644
OMS00157	GQ258274	ACAAAGACAGTGGATTGTAATTAGAT[A/G]TGTCCTGGAATAGTGCCGTATCTGTCATGGCAGCCAGATTGACCTGTCATGAGCTGATTG	1	0.14	0.244444	0.27933
OMS00158	GQ258275	TATCTCAAAGGTAGGTTTGATAAAGCCAACATTGTTTCTAAATTTACATAGTAAAAAGTT[A/T]TGTTGTTTGTCGTTTTTGTAAGTTGAATAAAAACGCAACTGCCAAAGGCATCTAGTTGTA	0.99	0.056	0.0989011	0.0945297
OMS00159	GQ258276	CCTTGAGATCTACTATGTAGTCAGGTAACTAGGCTACATGTTTCTATAGCTACATACAG[A/C]AATTCAAGCCAGTATATTTGGTGGATTGAGTTGTTACTGGTATCAATGGCTTTATCTACC	1	0.495	0.458333	0.488656
OMS00160	GQ258277	TCCAATCAGTGTGCCTGAGGATTTTGTCTCTACGTGTATATTTTATGTGAAATACCTTTT[A/G]TGTTGGCATGTTCTAATAATATAAAAAAAAAAAAAAAAAA	1	0.175	0.212766	0.191148
OMS00161	GQ258278	ACCAGGAGTTAGACTAGAAGGCAAAGCAGTGAGCTAGCTCATCCACATCACTGCTGAATC[A/C]TGATGAGACAGTCAAACGCCACACACTATTATCATATCATCTCATCACACCCACCAGTCA	0.995	0.058	0.0652174	0.0634359
OMS00162	GQ258279	AAATAGTATATTTTATACTAGCCATCACTGTTTTCTGTAGTGCTATTGATTGCATAAAAT[T/G]ATTTGCCCGTGTTAATGTCCATGAGAAGGACACAG	1	0.013	0.0444444	0.0437
OMS00163	GQ258280	CCGAAGTTAGGGTCCACGTCATCAAAAGGAGGCTTGTC[C/G]TCTTGCATGGAGTAGGGGGAGGGAATTAATGACTGAATGATTTAATTATTTAATCTATCA	1	0.046	0.166667	0.170811
OMS00164	GQ258281	TCTCCCAGGTCACACGCTGGCTCCTGAGGCAGAGGAGAGGAGAGCAAAATACTTTAAATT[T/G]AATTGAATCTGGTCCAATGAGTTTCAATGAGTAGGTTGTGACAATACTACAGTAGCATAT	1	0.409	0.51087	0.495546
OMS00165	GQ258282	GATCTATAGCTCACCGTGTTTCTGGA[A/C]TAGTCTCCACTGTACCAGAACGGTGGTTTTGGATGATAAAAAATACACATCGAAACACAA	1	0.386	0.572917	0.502564
OMS00166	GQ258283	CATATTGACCTAATAAGTTAATGGGATGAGT[T/C]CTCTGAATAGAATCGAATGGATTAGTGTCCATTTTGTGAAATACAGAAATATGTCTATCT	1	0.393	0.531915	0.451473
OMS00167	GQ258284	AATTATAGTGGCGCTGTTTGAGAATGACAGAGCAGCTCAGAATATTTCATTTCAGTATTT[A/C]ATTTAAAGGAGAATGTGACCTGCATA	1	0.307	0.421053	0.473183
OMS00168	GQ258285	TTCCACCCACAGAGAGGATAAATACAGGTTCCATTGCTTGTTCTGACCTCCTCTAAGAAT[T/G]ATGAAAACTGAGGGTAACAGTGCAATATCTTTTTAAGATCTTTTTTTTATTTATTTGGAT	1	0.195	0.265957	0.31784
OMS00169	GQ258286	ACCCAGTTTATAATATAGAATTGAGCACTTGACTCAAACTCACATAAATCATGCATTGAT[A/G]TCAATGCTTTTTGGGGGATGTTGTTTATTTTTGTTAACATTGTTCTTCCTGTCTCAGGTC	1	0.371	0.359551	0.47483
OMS00170	GQ258287	CCTGGGACATCACATTGGCTTGTACTGTATGTGGTCAGTGAGAGGATTAAGA[A/G]GAGTAGCTAGAGAAACTATCATGTGGAGGTGAATTACATACACAGAGCCTTTCATACAGT	1	0.15	0.270833	0.235384
OMS00172	GQ258289	ACTTTTTTAACTCCAAAGAAATAAAGTCCCCACACCAACAACGACTATATAGTATTAGTT[A/C]TCTGTGTCTGAGAAGGTTCCTGCTATTAGT	0.97	0.102	0.228261	0.203314
OMS00173	GQ258290	AGTGGAAGTAGCTACTTAACAGGAAATGGCGAGCCGGGGATGTGCATCATTAGCTTGTGT[A/G]TGAACTTTGACAAAACAAGCACACGTGTTGTAAGTGTGAAATGTTTGTATTGGGCTCTTT	0.944	0.208	0.277108	0.348522
OMS00174	GQ258291	ACATTTTGGATACTTTTTTGTGACTAACTATGCAGCCTGAAAGGCACAACAAGAACAGGA[T/G]AAATGTTTAATACAATCAGATTCTGTACTAACCAACAGTTTATTACAAGAGTATCCCCAC	0.954	0.058	0.174419	0.215627
OMS00175	GQ258292	CATATCTCAATAATATTGCGATATGGGACTGTATACATTTATTCCCCCATCACTAGTTCA[A/G]ATACAAAATCCTTTATTTCCCACACTATTTTAACTGGAGGTAGT	1	0.297	0.422222	0.482681
OMS00176	GQ258293	TGTTGTCTATGATTGGTTTGCCTGGTTGGAAGTTCCGGTGGTAGAGGCACAGCTTCCAGC[A/C]CTGCTGTCCCTCCAGCTCTGGCAGAAGCTCCTTCAGGACCCAGGGCTCATCGTAGACGTT	1	0.429	0.375	0.494765
OMS00177	GQ258294	CCATGACATCAGATGTCTGGAAACTGGCGTG[A/T]ATTATTCAGAGAACCATAGGCTACTTCAACAAGGCTAAAATTGGGGGAACATATGGGGGA	1	0.378	0.489583	0.443226
OMS00178	GQ258295	GCATGTTCTGTGTTATTTTATAGTAATGATATAAGTTGATCATGCAACTCACACAAGGGG[T/G]CATGGTTCCGGTCTAGAAGCCTGGTTTTG	0.98	0.434	0.326316	0.458981
OMS00179	GQ258296	ACTATAAGATATCGATTAACATTGTCATAACAAAATCAGGGCTTTCCAACTAAGATGAGA[A/C]AAGAGAAGAGGCAACATTTAAAGCAGCCCAAATCTCCCACTTTCTTCAATAAAGGAATAG	1	0.15	0.292135	0.281851
OMS00180	GQ258297	CTGCTGCAGGGAGAGAAAACAGTGAGAACCTGGCGCCGAATGGCATTAGGCTAAAAGTGC[A/C]TTAAGCCTCCAGTCAAACTAAACGACAGCAATGTGATTTATTT	0.985	0.14	0.215054	0.209706
OMS00181	GQ258298	TCTTACAAAACGAAAGTGATGCAGACAATCTCTCCCCAACTTTGAGCCAAGAAAGATCAA[A/C]ATGCATTTTGTTGACATTAGCTCTAT	0.975	0.109	0.271739	0.236101
OMS00182	GQ258299	AGGAGCAGGAATAATGGAATTAAAGCTATCCAGGTGTTCTCAGACAGGCATAGTTTGCAT[T/G]ATTGTTTTTTTAAAGTAAAGGTATGATTAAATTAGAGGTAAAGTTAAAAGTCGTTAATGA	0.98	0.071	0.186047	0.241534
OMS00183	GQ258300	ATTTGATAACTTTCTGAAATTCCCAAACTCACTTCCTTGTTTAGCACATTACTTGCTATG[C/G]TCGCACATTGAAATCCACAAAGAGGGGGAGGTTCTAGATGGTGCTGGAGTGAAAGATCAG	1	0.437	0.59375	0.4982
OMS00184	GQ258301	GATGAATGAACACGGCGTGGAGAGTAATTTAGAAGAGTGCTACTTTCTCTGGTTCATCCC[A/C]TTATACTGGACTAACCCCAACATTGAATACACCTCTTAGCCTATTGCCTATATGGGCTGC	1	0.307	0.421053	0.434419
