# Supplementary material for: Single nucleotide polymorphism discovery in rainbow trout by deep sequencing of a reduced representation library
Source: BMC Genomics. 2009 Nov 25;10:559. doi: 10.1186/1471-2164-10-559 (PMC2790473; doi:10.1186/1471-2164-10-559)
Supplement: Additional file 2 — Additional Table S2. Mapped SNPs. [file 1471-2164-10-559-S2.XLS]

## Sheet: 2009_05_CC_SNPs_mapped_2pt_data
SNP Locus	Mapped Locus	LOD	r	Chr	K cM total
OMS00001	OMM3093	45.436	0.024	11	73.1
OMS00002	OMM3142	8.263	0.152	25	41.3
OMS00003	OMM1152	16.487	0.039	1	64.6
OMS00004	OMM1826	4.214	0	23	0.0
OMS00005	CA054565	10.429	0.017	26	48.2
OMS00006	OMM1583	28.087	0.026	16	41.7
OMS00008	OMM1355	11.37	0.038	1	31.1
OMS00009	CR375500	9.2	0.097	24	15.2
OMS00010	OMM5327	8.549	0.048	19	49.0
OMS00011	BX073867	8.73	0	2	43.4
OMS00012	OMM1824	33.715	0	9	51.3
OMS00013	OMY105Db	38.532	0	6	16.4
OMS00014	OMM1310	29.501	0	27	53.1
OMS00015	OMM5006	12.342	0	27	23.2
OMS00016	OMM1120	23.506	0.03	10	80.5
OMS00017	OMM1210	21.29	0.019	19	82.7
OMS00018	OmyOGT4	31.608	0	16	47.7
OMS00020	OMYFGT4	18.664	0	7	84.0
OMS00021	OMM1510	20.771	0	14	30.2
OMS00022	OMM1228	14.449	0	2	78.6
OMS00023	OMM1557	25.588	0	7	51.1
OMS00024	OMM3118	4.515	0	12	108.3
OMS00025	OMM5255	2.081	0.077	7	67.0
OMS00026	OMY1212U	9.163	0.087	13	29.4
OMS00027	OMM5124	3.241	0.12	18	76.0
OMS00028	OMM1068	22.577	0	10	50.6
OMS00029	OMM1316	9.892	0.14	22	61.2
OMS00030	OMM5106b	24.985	0	10	40.5
OMS00031	OMM1128	20.254	0.013	12	51.1
OMS00032	OMM5254	17.159	0	6	19.0
OMS00033	OMM3118	4.515	0	12	108.3
OMS00034	OMM1382	2.349	0.071	25	123.1
OMS00036	OMM5058	8.73	0	8	68.9
OMS00037	OMM1389	7.225	0	25	95.7
OMS00038	BX073867	11.439	0	2	43.4
OMS00039	OMM1135	35.668	0.036	20	50.3
OMS00040	BX076085	14.772	0.03	sex	35.6
OMS00041	OMM1744	15.877	0.06	16	72.1
OMS00042	OMM1003	13.079	0.034	22	20.6
OMS00043	OMM1469	30.275	0.013	12	84.8
OMS00045	OMM5032	19.333	0.035	sex	29.7
OMS00046	OMM1051	8.128	0	21	45.2
OMS00047	OMYRGT24	13.416	0.113	23	16.0
OMS00048	OMM3018	11.74	0	23	4.4
OMS00049	OMM1032	4.816	0	22	21.2
OMS00050	OMM1058	32.128	0.045	3	91.2
OMS00051	OMM1579	25.287	0	8	80.7
OMS00052	BHMS7005	15.955	0	24	8.9
OMS00053	OMM1267	22.915	0.011	12	98.8
OMS00054	OMM5224	27.218	0.007	23	30.3
OMS00055	OMM1045	17.009	0.015	4	34.4
OMS00056	OMY301U	32.595	0.022	9	32.1
OMS00057	OMM5282	21.732	0.012	7	28.1
OMS00058	BX913059	20.322	0.024	22	37.3
OMS00059	OMM1164	32.162	0.014	21	52.4
OMS00061	OMYRGT17	28.297	0	15	55.8
OMS00062	OMM5162	14.957	0.017	16	72.1
OMS00063	SSA94NVH	13.543	0.104	2	51.0
OMS00064	OMM1557	26.491	0	7	51.1
OMS00065	OMM3092	8.128	0	11	73.1
OMS00066	OMM1211	28.297	0	4	37.5
OMS00068	OMM1055	21.141	0.023	8	72.9
OMS00070	OMM5069	15.955	0	1	72.2
OMS00071	OMM1532	18.363	0	25	81.2
OMS00072	OMM5271	28.083	0.065	14	58.3
OMS00073	One19ASC	14.148	0	4	36.6
OMS00074	OMM1711	7.098	0.031	12	93.9
OMS00075	OMM5106b	8.73	0	10	40.5
OMS00076	BX87005a	12.223	0.036	8	32.4
OMS00077	OMY1036U	7.225	0	12	86.9
OMS00078	OMM1205	16.47	0.039	1	89.5
OMS00079	OMM1650	24.985	0	4	61.8
OMS00080	OMM1746	24.082	0	18	57.3
OMS00081	OMM5207	12.729	0.085	9	77.4
OMS00082	OMM5207	29.153	0.014	9	77.4
OMS00083	OMY272U	38.231	0	2	41.9
OMS00084	OMM1157	27.695	0	6	38.2
OMS00085	OMM5032	14.541	0.07	sex	29.7
OMS00087	OMM1650	15.489	0.037	4	61.8
OMS00088	OMM1302	6.826	0.033	1	83.7
OMS00089	OMM1467	25.802	0.019	14	82.7
OMS00090	OMM3022	6.322	0	28	0.0
OMS00091	OMM1826	7.348	0.071	23	0.0
OMS00092	OMM1210	24.387	0.065	19	82.7
OMS00093	BX075694	9.729	0.073	20	9.2
OMS00094	BX076085	18.188	0.014	sex	35.6
OMS00095	OMM5108	7.827	0	10	62.9
OMS00096	OMM1058	20.041	0.03	3	91.2
OMS00097	OMM1583	30.103	0	16	41.7
OMS00098	OmyRGT19	25.889	0	17	66.3
OMS00099	OMM1369	39.717	0.021	13	35.2
OMS00100	BX073974	11.088	0.089	9	39.4
OMS00101	OMM1734	15.955	0	24	15.2
OMS00102	OMM1263b	2.208	0.185	3	113.5
OMS00103	OMM3072	12.794	0.035	9	37.0
OMS00104	OMM5194	5.387	0.198	11	102.0
OMS00105	OMM1210	20.917	0.03	19	82.7
OMS00106	OMM5106b	14.984	0.101	10	40.5
OMS00107	OMM3006	29.549	0.022	13	39.9
OMS00109	OMM5011	12.643	0	23	24.2
OMS00110	BX073974	9.633	0	9	39.4
OMS00111	OMM1322	5.539	0.067	4	87.9
OMS00112	OMM1268	17.159	0	12	101.2
OMS00113	OMM1268	24.082	0	12	101.2
OMS00114	OMM1806	8.549	0.048	21	53.5
OMS00115	OMM1228	19.324	0.088	2	78.6
OMS00116	OMM1516	6.322	0	5	35.6
OMS00117	Ssa68NVH	21.723	0.022	16	83.3
OMS00118	OMM5064	15.352	0.062	18	80.2
OMS00119	OMM5133	23.206	0.011	16	52.1
OMS00120	OMM1313	15.97	0.022	11	47.2
OMS00121	OMM3090	23.379	0.019	18	62.7
OMS00122	BX076085	22.619	0.012	sex	35.6
OMS00123	OMM1583	6.752	0.138	16	41.7
OMS00124	OMM5263	30.327	0.009	23	2.6
OMS00125	OMYRGT17	34.016	0	15	55.8
OMS00126	OMM1468	25.28	0.01	7	0.0
OMS00127	OMM1606	3.84	0.169	18	64.2
OMS00128	OMM3126	21.61	0.032	17	90.3
OMS00129	OmyRGT14	11.071	0.106	28	24.2
OMS00131	OMM1539b	26.426	0.009	26	32.8
OMS00132	OMM1055	22.16	0.018	8	72.9
OMS00133	OMM1210	33.342	0.014	19	82.7
OMS00134	OMM1106	6.021	0	16	46.6
OMS00135	OmyOGT4	22.378	0.044	16	47.7
OMS00136	OMM1418	26.993	0.008	11	22.8
OMS00137	OMM5108	8.47	0.1	10	62.9
OMS00139	BHMS429	48.602	0.009	14	64.3
OMS00140	OMM1454	16.426	0.059	1	72.9
OMS00141	OMM5225b	8.73	0	3	113.5
OMS00142	BX073974	3.995	0.05	9	39.4
OMS00143	OMM5235	6.826	0.033	5	96.7
OMS00144	OMM5213	21.373	0	5	70.3
OMS00145	OMM1210	20.322	0.091	19	82.7
OMS00146	OMM1279	29.134	0.009	19	43.8
OMS00147	OMM5328	12.643	0	7	74.3
OMS00148	OMM1058	9.545	0.127	3	91.2
OMS00149	OMM5063	34.332	0.005	12	98.3
OMS00150	OMM1440	11.138	0	19	94.4
OMS00153	OMM1055	7.434	0.053	8	72.9
OMS00154	OMM1809	20.533	0.07	7	48.3
OMS00155	BX311224	25.287	0	12	88.3
OMS00156	OMM1108	30.327	0.009	2	39.6
OMS00157	BX073974	8.524	0.112	9	39.4
OMS00158	OMM1639	11.439	0	11	37.3
OMS00159	OMM1304	32.812	0	5	37.7
OMS00160	OMM1706	19.567	0	3	80.1
OMS00161	OMM5309	8.128	0	27	39.8
OMS00162	OMM5004	1.806	0	6	22.2
OMS00164	OMM1772	11.138	0	sex	46.2
OMS00165	OMM5175	7.617	0.07	25	60.9
OMS00166	OMM1691	40.338	0.005	14	83.1
OMS00167	OMM1544	24.933	0.009	10	57.1
OMS00168	OMM1728	10.603	0.135	22	40.4
OMS00169	ONE5ASCa	19.562	0.01	5	76.7
OMS00170	OMM3006	22.878	0	13	39.9
OMS00172	OMM1231	7.827	0	1	96.8
OMS00173	OMM1316	13.155	0.068	22	61.2
OMS00175	OMM1309	19.891	0.011	9	26.3
OMS00176	OMM3121	46.961	0	7	97.3
OMS00177	OMM1439	13.546	0	5	60.5
OMS00178	OMM5331	25.287	0	17	36.4
OMS00179	OMM5239	11.439	0	8	65.8
OMS00180	OMM1369	15.603	0.061	13	35.2
OMS00181	OMM5186	8.128	0	6	67.3
OMS00183	OMM5035	32.457	0.014	5	71.6
OMS00184	OMM1510	18.909	0.08	14	30.2
